# Supplementary material for: Emergence of a carbapenem-resistant Klebsiella pneumoniae ST15-KL19 clone with elevated virulence potential in a tertiary hospital in China
Source: Front Cell Infect Microbiol. 2026 Apr 7;16:1745492. doi: 10.3389/fcimb.2026.1745492 (PMC13096044; doi:10.3389/fcimb.2026.1745492)
Supplement: Supplementary file 1 [file Table1.xlsx]

## Sheet: Sheet1
Table S1. Table of Chromosomal and Plasmid Localization and Distribution of VFDB-Annotated Virulence Genes
Vfclass	Virulence factors	Virulence genes	SBH304	SBH396	SBH397	SBH398	SBH399	SBH400	SBH401
Adherence	Type 3 fimbriae	mrkA	SBH304_chromosome	SBH396_chromosome	SBH397_chromosome	SBH398_chromosome	SBH399_chromosome	SBH400_chromosome	SBH401_chromosome
		mrkB	SBH304_chromosome	SBH396_chromosome	SBH397_chromosome	SBH398_chromosome	SBH399_chromosome	SBH400_chromosome	SBH401_chromosome
		mrkC	SBH304_chromosome	SBH396_chromosome	SBH397_chromosome	SBH398_chromosome	SBH399_chromosome	SBH400_chromosome	SBH401_chromosome
		mrkD	SBH304_chromosome	SBH396_chromosome	SBH397_chromosome	SBH398_chromosome	SBH399_chromosome	SBH400_chromosome	SBH401_chromosome
		mrkF	SBH304_chromosome	SBH396_chromosome	SBH397_chromosome	SBH398_chromosome	SBH399_chromosome	SBH400_chromosome	SBH401_chromosome
		mrkH	SBH304_chromosome	SBH396_chromosome	SBH397_chromosome	SBH398_chromosome	SBH399_chromosome	SBH400_chromosome	SBH401_chromosome
		mrkI	SBH304_chromosome	SBH396_chromosome	SBH397_chromosome	SBH398_chromosome	SBH399_chromosome	SBH400_chromosome	SBH401_chromosome
		mrkJ	SBH304_chromosome	SBH396_chromosome	SBH397_chromosome	SBH398_chromosome	SBH399_chromosome	SBH400_chromosome	SBH401_chromosome
	Type I fimbriae	fimA	SBH304_chromosome	SBH396_chromosome	SBH397_chromosome	SBH398_chromosome	SBH399_chromosome	SBH400_chromosome	SBH401_chromosome
		fimB	SBH304_chromosome	SBH396_chromosome	SBH397_chromosome	SBH398_chromosome	SBH399_chromosome	SBH400_chromosome	SBH401_chromosome
		fimC	SBH304_chromosome	SBH396_chromosome	SBH397_chromosome	SBH398_chromosome	SBH399_chromosome	SBH400_chromosome	SBH401_chromosome
		fimD	SBH304_chromosome	SBH396_chromosome	SBH397_chromosome	SBH398_chromosome	SBH399_chromosome	SBH400_chromosome	SBH401_chromosome
		fimE	SBH304_chromosome	SBH396_chromosome	SBH397_chromosome	SBH398_chromosome	SBH399_chromosome	SBH400_chromosome	SBH401_chromosome
		fimF	SBH304_chromosome	SBH396_chromosome	SBH397_chromosome	SBH398_chromosome	SBH399_chromosome	SBH400_chromosome	SBH401_chromosome
		fimG	SBH304_chromosome	SBH396_chromosome	SBH397_chromosome	SBH398_chromosome	SBH399_chromosome	SBH400_chromosome	SBH401_chromosome
		fimH	SBH304_chromosome	SBH396_chromosome	SBH397_chromosome	SBH398_chromosome	SBH399_chromosome	SBH400_chromosome	SBH401_chromosome
		fimI	SBH304_chromosome	SBH396_chromosome	SBH397_chromosome	SBH398_chromosome	SBH399_chromosome	SBH400_chromosome	SBH401_chromosome
		fimK	SBH304_chromosome	SBH396_chromosome	SBH397_chromosome	SBH398_chromosome	SBH399_chromosome	SBH400_chromosome	SBH401_chromosome
Efflux pump	AcrAB	acrA	SBH304_chromosome	SBH396_chromosome	SBH397_chromosome	SBH398_chromosome	SBH399_chromosome	SBH400_chromosome	SBH401_chromosome
		acrB	SBH304_chromosome	SBH396_chromosome	SBH397_chromosome	SBH398_chromosome	SBH399_chromosome	SBH400_chromosome	SBH401_chromosome
Iron uptake	Aerobactin	iucA	-	-	-	-	-	-	-
		iucB	-	-	-	-	-	-	-
		iucC	-	-	-	-	-	-	-
		iucD	-	-	-	-	-	-	-
		iutA	SBH304_chromosome	SBH396_chromosome	SBH397_chromosome	SBH398_chromosome	SBH399_chromosome	SBH400_chromosome	SBH401_chromosome
	Ent siderophore	entA	SBH304_chromosome	SBH396_chromosome	SBH397_chromosome	SBH398_chromosome	SBH399_chromosome	SBH400_chromosome	SBH401_chromosome
		entB	SBH304_chromosome	SBH396_chromosome	SBH397_chromosome	SBH398_chromosome	SBH399_chromosome	SBH400_chromosome	SBH401_chromosome
		entC	SBH304_chromosome	SBH396_chromosome	SBH397_chromosome	SBH398_chromosome	SBH399_chromosome	SBH400_chromosome	SBH401_chromosome
		entD	SBH304_chromosome	SBH396_chromosome	SBH397_chromosome	SBH398_chromosome	SBH399_chromosome	SBH400_chromosome	SBH401_chromosome
		entE	SBH304_chromosome	SBH396_chromosome	SBH397_chromosome	SBH398_chromosome	SBH399_chromosome	SBH400_chromosome	SBH401_chromosome
		entF	SBH304_chromosome	SBH396_chromosome	SBH397_chromosome	SBH398_chromosome	SBH399_chromosome	SBH400_chromosome	SBH401_chromosome
		entS	SBH304_chromosome	SBH396_chromosome	SBH397_chromosome	SBH398_chromosome	SBH399_chromosome	SBH400_chromosome	SBH401_chromosome
		fepA	SBH304_chromosome	SBH396_chromosome	SBH397_chromosome	SBH398_chromosome	SBH399_chromosome	SBH400_chromosome	SBH401_chromosome
		fepB	SBH304_chromosome	SBH396_chromosome	SBH397_chromosome	SBH398_chromosome	SBH399_chromosome	SBH400_chromosome	SBH401_chromosome
		fepC	SBH304_chromosome	SBH396_chromosome	SBH397_chromosome	SBH398_chromosome	SBH399_chromosome	SBH400_chromosome	SBH401_chromosome
		fepD	SBH304_chromosome	SBH396_chromosome	SBH397_chromosome	SBH398_chromosome	SBH399_chromosome	SBH400_chromosome	SBH401_chromosome
		fepG	SBH304_chromosome	SBH396_chromosome	SBH397_chromosome	SBH398_chromosome	SBH399_chromosome	SBH400_chromosome	SBH401_chromosome
		fes	SBH304_chromosome	SBH396_chromosome	SBH397_chromosome	SBH398_chromosome	SBH399_chromosome	SBH400_chromosome	SBH401_chromosome
	Salmochelin	IroB	-	-	-	-	-	-	-
		iroC	-	-	-	-	-	-	-
		iroD	-	-	-	-	-	-	-
		iroE	SBH304_chromosome	SBH396_chromosome	SBH397_chromosome	SBH398_chromosome	SBH399_chromosome	SBH400_chromosome	SBH401_chromosome
		iroN	SBH304_chromosome	SBH396_chromosome	SBH397_chromosome	SBH398_chromosome	SBH399_chromosome	SBH400_chromosome	SBH401_chromosome
	Yersiniabactin	fyuA	SBH304_chromosome	SBH396_chromosome	SBH397_chromosome	SBH398_chromosome	SBH399_chromosome	SBH400_chromosome	SBH401_chromosome
		irp1	SBH304_chromosome	SBH396_chromosome	SBH397_chromosome	SBH398_chromosome	SBH399_chromosome	SBH400_chromosome	SBH401_chromosome
		irp2	SBH304_chromosome	SBH396_chromosome	SBH397_chromosome	SBH398_chromosome	SBH399_chromosome	SBH400_chromosome	SBH401_chromosome
		ybtA	SBH304_chromosome	SBH396_chromosome	SBH397_chromosome	SBH398_chromosome	SBH399_chromosome	SBH400_chromosome	SBH401_chromosome
		ybtE	SBH304_chromosome	SBH396_chromosome	SBH397_chromosome	SBH398_chromosome	SBH399_chromosome	SBH400_chromosome	SBH401_chromosome
		ybtP	SBH304_chromosome	SBH396_chromosome	SBH397_chromosome	SBH398_chromosome	SBH399_chromosome	SBH400_chromosome	SBH401_chromosome
		ybtQ	SBH304_chromosome	SBH396_chromosome	SBH397_chromosome	SBH398_chromosome	SBH399_chromosome	SBH400_chromosome	SBH401_chromosome
		ybtS	SBH304_chromosome	SBH396_chromosome	SBH397_chromosome	SBH398_chromosome	SBH399_chromosome	SBH400_chromosome	SBH401_chromosome
		ybtT	SBH304_chromosome	SBH396_chromosome	SBH397_chromosome	SBH398_chromosome	SBH399_chromosome	SBH400_chromosome	SBH401_chromosome
		ybtU	SBH304_chromosome	SBH396_chromosome	SBH397_chromosome	SBH398_chromosome	SBH399_chromosome	SBH400_chromosome	SBH401_chromosome
		ybtX	SBH304_chromosome	SBH396_chromosome	SBH397_chromosome	SBH398_chromosome	SBH399_chromosome	SBH400_chromosome	SBH401_chromosome
Nutritional factor	Allantoin utilization	allA	-	-	-	-	-	-	-
		allB	-	-	-	-	-	-	-
		allC	-	-	-	-	-	-	-
		allD	-	-	-	-	-	-	-
		allR	-	-	-	-	-	-	-
		allS	-	-	-	-	-	-	-
Regulation	RcsAB	rcsA	SBH304_chromosome	-	-	-	-	-	-
		rcsB	SBH304_chromosome	SBH396_chromosome	SBH397_chromosome	SBH398_chromosome	SBH399_chromosome	SBH400_chromosome	SBH401_chromosome
	RmpA	rmpA	SBH304_chromosome	-	-	SBH398_chromosome	-	-	-
Secretion system	T6SS-I	clpV/tssH	SBH304_chromosome, pSBH304_1	SBH396_chromosome, pSBH396_1	SBH397_chromosome	SBH398_chromosome, pSBH398_1	SBH399_chromosome	SBH400_chromosome， pSBH400_1	SBH401_chromosome， pSBH401_1
		dotU/tssL	SBH304_chromosome	SBH396_chromosome	SBH397_chromosome	SBH398_chromosome	SBH399_chromosome	SBH400_chromosome	SBH401_chromosome
		hcp/tssD	SBH304_chromosome	SBH396_chromosome	SBH397_chromosome	SBH398_chromosome	SBH399_chromosome	SBH400_chromosome	SBH401_chromosome
		icmF/tssM	SBH304_chromosome	SBH396_chromosome	SBH397_chromosome	SBH398_chromosome	SBH399_chromosome	SBH400_chromosome	SBH401_chromosome
		impA/tssA	SBH304_chromosome	SBH396_chromosome	SBH397_chromosome	SBH398_chromosome	SBH399_chromosome	SBH400_chromosome	SBH401_chromosome
		ompA	SBH304_chromosome	SBH396_chromosome	SBH397_chromosome	SBH398_chromosome	SBH399_chromosome	SBH400_chromosome	SBH401_chromosome
		sciN/tssJ	SBH304_chromosome	SBH396_chromosome	SBH397_chromosome	SBH398_chromosome	SBH399_chromosome	SBH400_chromosome	SBH401_chromosome
		tle1	-	-	-	-	SBH399_chromosome	-	-
		tli1	-	-	-	-	SBH399_chromosome	-	-
		tssF	SBH304_chromosome	SBH396_chromosome	SBH397_chromosome	SBH398_chromosome	SBH399_chromosome	SBH400_chromosome	SBH401_chromosome
		tssG	SBH304_chromosome	SBH396_chromosome	SBH397_chromosome	SBH398_chromosome	SBH399_chromosome	SBH400_chromosome	SBH401_chromosome
		vasE/tssK	SBH304_chromosome	SBH396_chromosome	SBH397_chromosome	SBH398_chromosome	SBH399_chromosome	SBH400_chromosome	SBH401_chromosome
		vgrG/tssI	SBH304_chromosome	SBH396_chromosome	SBH397_chromosome	SBH398_chromosome	SBH399_chromosome	SBH400_chromosome	SBH401_chromosome
		vipA/tssB	SBH304_chromosome	SBH396_chromosome	SBH397_chromosome	SBH398_chromosome	SBH399_chromosome	SBH400_chromosome	SBH401_chromosome
		vipB/tssC	SBH304_chromosome	SBH396_chromosome	SBH397_chromosome	SBH398_chromosome	SBH399_chromosome	SBH400_chromosome	SBH401_chromosome
	T6SS-II	clpV	SBH304_chromosome	SBH396_chromosome	SBH397_chromosome	SBH398_chromosome	SBH399_chromosome	SBH400_chromosome	SBH401_chromosome
		dotU	SBH304_chromosome	SBH396_chromosome	SBH397_chromosome	SBH398_chromosome	SBH399_chromosome	SBH400_chromosome	SBH401_chromosome
		icmF	SBH304_chromosome	SBH396_chromosome	SBH397_chromosome	SBH398_chromosome	SBH399_chromosome	SBH400_chromosome	SBH401_chromosome
		impF	SBH304_chromosome	SBH396_chromosome	SBH397_chromosome	SBH398_chromosome	SBH399_chromosome	SBH400_chromosome	SBH401_chromosome
		impH	SBH304_chromosome	SBH396_chromosome	SBH397_chromosome	SBH398_chromosome	SBH399_chromosome	SBH400_chromosome	SBH401_chromosome
		impJ	SBH304_chromosome	SBH396_chromosome	SBH397_chromosome	SBH398_chromosome	SBH399_chromosome	SBH400_chromosome	SBH401_chromosome
		ompA	SBH304_chromosome	SBH396_chromosome	SBH397_chromosome	SBH398_chromosome	SBH399_chromosome	SBH400_chromosome	SBH401_chromosome
		sciN	SBH304_chromosome	SBH396_chromosome	SBH397_chromosome	SBH398_chromosome	SBH399_chromosome	SBH400_chromosome	SBH401_chromosome
		vasA/impG	-	-	-	-	-	-	-
		vgrG	SBH304_chromosome	SBH396_chromosome	SBH397_chromosome	SBH398_chromosome	SBH399_chromosome	SBH400_chromosome	SBH401_chromosome
	T6SS-III	dotU	SBH304_chromosome	SBH396_chromosome	SBH397_chromosome	SBH398_chromosome	SBH399_chromosome	SBH400_chromosome	SBH401_chromosome
		icmF	SBH304_chromosome	SBH396_chromosome	SBH397_chromosome	SBH398_chromosome	SBH399_chromosome	SBH400_chromosome	SBH401_chromosome
		impA	SBH304_chromosome	SBH396_chromosome	SBH397_chromosome	SBH398_chromosome	SBH399_chromosome	SBH400_chromosome	SBH401_chromosome
		impF	SBH304_chromosome	SBH396_chromosome	SBH397_chromosome	SBH398_chromosome	SBH399_chromosome	SBH400_chromosome	SBH401_chromosome
		impG	-	-	-	-	-	-	-
		impH	SBH304_chromosome	SBH396_chromosome	SBH397_chromosome	SBH398_chromosome	SBH399_chromosome	SBH400_chromosome	SBH401_chromosome
		impJ	SBH304_chromosome	SBH396_chromosome	SBH397_chromosome	SBH398_chromosome	SBH399_chromosome	SBH400_chromosome	SBH401_chromosome
		lysM	-	-	-	-	-	-	-
		ompA	-	SBH396_chromosome	SBH397_chromosome	SBH398_chromosome	SBH399_chromosome	SBH400_chromosome	SBH401_chromosome
		sciN	SBH304_chromosome	SBH396_chromosome	SBH397_chromosome	SBH398_chromosome	SBH399_chromosome	SBH400_chromosome	SBH401_chromosome
		vgrG	SBH304_chromosome	SBH396_chromosome	SBH397_chromosome	SBH398_chromosome	SBH399_chromosome	SBH400_chromosome	SBH401_chromosome
Toxin	Colibactin	clbA	-	-	-	-	-	-	-
		clbB	-	-	-	-	-	-	-
		clbC	-	-	-	-	-	-	-
		clbD	-	-	-	-	-	-	-
		clbE	-	-	-	-	-	-	-
		clbF	-	-	-	-	-	-	-
		clbG	-	-	-	-	-	-	-
		clbH	-	-	-	-	-	-	-
		clbI	-	-	-	-	-	-	-
		clbJ	-	-	-	-	-	-	-
		clbK	-	-	-	-	-	-	-
		clbL	-	-	-	-	-	-	-
		clbM	-	-	-	-	-	-	-
		clbN	-	-	-	-	-	-	-
		clbO	-	-	-	-	-	-	-
		clbP	-	-	-	-	-	-	-
		clbQ	-	-	-	-	-	-	-
		clbS	-	-	-	-	-	-	-
Table saved from VFDB (http://www.mgc.ac.cn/VFs/)
